# Supplementary material for: Using old fields for new purposes: ecosystem service outcomes of restoring marginal agricultural land to forests
Source: Landsc Ecol. 2025 Jul 1;40(7):126. doi: 10.1007/s10980-025-02121-0 (PMC12213997; doi:10.1007/s10980-025-02121-0)
Supplement: Supplementary file 1 — Supplementary file1 (ZIP 14048 KB) [file 10980_2025_2121_MOESM1_ESM.zip › Supplementary_information_Destrempes/TableS1.xlsx]

## Sheet: Sheet1
Lucode	Land Use/Land Cover (LULC)	Vegetated indication (1-0)	Maximum root depth of plants (mm)	Crop coefficient
1	agriculture	1	1145	0.644693
2	orchard/vineyard	1	1500	0.767629
3	developed	0	-1	0.3864
4	water	0	-1	1
5	disturbed	1	3900	0.780446
6	shrubland	1	2600	0.752477
7	forest	1	3900	0.799481
8	peatland	0	-1	1.1
9	wetland	0	-1	1.1
10	marsh	0	-1	1.1
11	bare ground	0	-1	0.5
-9999	NA	0	0	0
