# Supplementary material for: Using old fields for new purposes: ecosystem service outcomes of restoring marginal agricultural land to forests
Source: Landsc Ecol. 2025 Jul 1;40(7):126. doi: 10.1007/s10980-025-02121-0 (PMC12213997; doi:10.1007/s10980-025-02121-0)
Supplement: Supplementary file 1 — Supplementary file1 (ZIP 14048 KB) [file 10980_2025_2121_MOESM1_ESM.zip › Supplementary_information_Destrempes/TableS2.xlsx]

## Sheet: Sheet1
Lucode	Land Use/Land Cover (LULC)	Phosphorus load (kg/(ha · year))	Maximum phosphorus retention	Distance maximum nutrient retention (m)	Unadjusted Phosphorus load	Adjusted Phosphorus load
1	agriculture	3.3674	0.5	30	1.6837	3.3674
2	orchard/vineyard	0.18	0.5	30	0.09	0.18
3	developed	19.5	0.1	30	1.95	19.5
4	water	0	0.1	30	0	0
5	disturbed	0.04	0.5	30	0.02	0.04
6	shrubland	0.025	0.8	30	0.02	0.025
7	forest	0.025	0.8	30	0.02	0.025
8	peatland	0	0.8	30	0	0
9	wetland	0	0.8	30	0	0
10	marsh	0	0.8	30	0	0
-9999	NA	0	0	30	0	0
