# Supplementary material for: Using old fields for new purposes: ecosystem service outcomes of restoring marginal agricultural land to forests
Source: Landsc Ecol. 2025 Jul 1;40(7):126. doi: 10.1007/s10980-025-02121-0 (PMC12213997; doi:10.1007/s10980-025-02121-0)
Supplement: Supplementary file 1 — Supplementary file1 (ZIP 14048 KB) [file 10980_2025_2121_MOESM1_ESM.zip › Supplementary_information_Destrempes/TableS3.xlsx]

## Sheet: Sheet1
Lucode	Land Use/Land Cover (LULC)	Carbon Stored in Aboveground Biomass	Carbon Stored in Belowground Biomass	Carbon Stored in Soil	Carbon Stored in Dead Organic Matter
1	Cropland	16.1	16.1	417.9	0
2	Orchards and Vineyards	16.24	16.24	418.64	0
3	Developed	22.11	22.11	467.88	0
4	Water	26.97	26.97	439.89	0
5	Cuts and regeneration	29.42	29.42	434.29	0
6	Shrublands	33.62	33.62	428.71	0
7	Forest	45.34	45.34	463.32	0
8	Peatland	42.03	42.03	493.13	0
9	Wetland	39.38	39.38	495.44	0
10	Marsh	0	0	0	0
-9999	No Data	0	0	0	0
