# Supplementary material for: Using old fields for new purposes: ecosystem service outcomes of restoring marginal agricultural land to forests
Source: Landsc Ecol. 2025 Jul 1;40(7):126. doi: 10.1007/s10980-025-02121-0 (PMC12213997; doi:10.1007/s10980-025-02121-0)
Supplement: Supplementary file 1 — Supplementary file1 (ZIP 14048 KB) [file 10980_2025_2121_MOESM1_ESM.zip › Supplementary_information_Destrempes/TableS4.xlsx]

## Sheet: Sheet1
Species	Nesting suitability cavity index	Nesting suitability ground index	Foraging activity spring index	Foraging activity summer index	alpha	Relative abundance
bumble bees	1	1	1	1	1500	1
