# Supplementary material for: Using old fields for new purposes: ecosystem service outcomes of restoring marginal agricultural land to forests
Source: Landsc Ecol. 2025 Jul 1;40(7):126. doi: 10.1007/s10980-025-02121-0 (PMC12213997; doi:10.1007/s10980-025-02121-0)
Supplement: Supplementary file 1 — Supplementary file1 (ZIP 14048 KB) [file 10980_2025_2121_MOESM1_ESM.zip › Supplementary_information_Destrempes/TableS5.xlsx]

## Sheet: Sheet1
Lucode (l)	description	Nesting cavity availability index	Nesting ground availability index	Floral resources spring index	Floral resources summer index	Lucode Zhang (2024)
1	Cropland	0.18	0.27	0.3	0.4	120
2	Orchards and Vineyards	0.18	0.27	0.3	0.4	120
3	Developed	0.2	0.24	0.43	0.53	34
4	Water	0	0	0	0	20
5	Cuts and regeneration	0	0	0	0	NA
6	Shrublands	0.67	0.76	0.7	0.58	50
7	Forest	0.68	0.66	0.58	0.46	200
8	Peatland	0.25	0.14	0.52	0.53	85
9	Wetland	0.25	0.14	0.52	0.53	80
10	Marsh	0	0	0	0	NA
-9999	No Data	0	0	0	0	NA
