# Supplementary material for: Using old fields for new purposes: ecosystem service outcomes of restoring marginal agricultural land to forests
Source: Landsc Ecol. 2025 Jul 1;40(7):126. doi: 10.1007/s10980-025-02121-0 (PMC12213997; doi:10.1007/s10980-025-02121-0)
Supplement: Supplementary file 1 — Supplementary file1 (ZIP 14048 KB) [file 10980_2025_2121_MOESM1_ESM.zip › Supplementary_information_Destrempes/TableS6.xlsx]

## Sheet: Sheet1
ES	Technique		Presence data			Model Variables (abbreviation use)	Dataset or source name	Year
Crop production	Dataset		NA			NDVI-based map of theoretical crop yield	(Rieb and Bennett 2020)	2014
Above-ground carbon storage	InVEST:		NA			Carbon Stored in Soil	(Sothe et al. 2022)	2015-2019
	Carbon storage and sequestration					Carbon Stored in Belowground Biomass	(Spawn et al. 2020)	2010
						Carbon Stored in Aboveground Biomass	(Spawn et al. 2020)	2010
						Land use land cover (LULC)	Examine Scenarios LULC map generate from this study or MELCCFP (2015) land use map produce for the MDDELCC	2014
Pollination	InVEST: Crop pollination		NA			Guild table	Source from Zhang et al. (2024) under review, data originate from Agriculture and Agri-Food Canada (2014)	NA
						Biophysical table	Source from Zhang et al. (2024) under review, data originate from Koh et al. (2016)	NA
						Land use land cover (LULC)	Examine Scenarios LULC map generate from this study or MELCCFP (2015) land use map produce for the MDDELCC	2014
Water quality regulation	InVEST: Water Yield model	NA				Evapotranspiration (ET0)	Lehner et al.(2008), v1.1 hydrologically conditioned DEM	2000
						Land use land cover (LULC)	Examine Scenarios LULC map generate from this study or MELCCFP (2015) land use map produce for the MDDELCC	2014
						Biophysical table	Source from Rieb & Bennett (2020)	2014
						Minimum temperature, maximum temperature, precipitation (MinTemp, MaxTemp, Precip)	Source from Rieb & Bennett (2020) originate from (Thornton et al. 2017)	2014
						Plant available water content (PAWC)	Source from Rieb & Bennett (2020) originate from (Soil Landscapes of Canada Working Group 2010; Institut de recherche et de développement en agroenvironnement (IRDA) 2022)	Variable
						Watersheds	Source from Rieb & Bennett (2020) originate from HydroBasins level 8 from Lehner & Grill (2013)	2013
						Subwatersheds	Source from Rieb & Bennett (2020) originate from HydroBasins level 11 from Lehner & Grill (2013)	2013
						Root restricting depth (RRD)	Maximum root depth values source from Rieb & Bennett (2020), originate from multiple sources	Multiple
						z-parameter	Source from Rieb & Bennett (2020)	2013
	InVEST: Nutrient Deliver Ratio	NA				Land use land cover (LULC)	Examine Scenarios LULC map generate from this study or MELCCFP (2015) land use map produce for the MDDELCC	NA
						Kc	Source from Rieb & Bennett (2020) originate from (Allen et al. 1998)	1998
						Elevation (DEM)	Source from Rieb & Bennett (2020) originate from Lehner et al.(2008), v1.1 hydrologically conditioned DEM	2000
						Phosphorus loading by LULC class	Source from Rieb & Bennett (2020) data	2006
						Phosphorus retention efficiency by LULC class	Source from Rieb & Bennett (2020) data originate from (Qiu and Turner 2013)	Multiple
White-tailed deer hunting	Maxent		Deer kill locations			NA	Source from Renard et al.(2015) originate from Gouvernement du Québec, Système d’information sur la grande faune	2008-2012
						Annual Maximum temperature 1-km grid (MaxTemp)	Daymet accessible from (Thornton et al. 2017)	2014
						Shannon diversity index (shdi)	Calculated in the present study	NA
						Patch size (patchsize)	Calculated in the present study	NA
						BIO13: Precipitation of Wettest Month (mm) (layer.13)	(Fick and Hijmans 2017)	NA
						Distance to road (dteRoad)	Calculated in the present study using data from (NRN Statistics Canada 2024)	NA
						Distance to water (dteWater)	Calculated in the present study using data from (OSMF OpenStreetMap Foundation 2024)	NA
						Distance to Forest (dteForest)	Calculated in the present study	NA
Maple syrup production	Maxent		locations sugar maple forest			NA	forest inventories conducted by the MRNF (2016)	2001-2018
						Distance to Forest (dteForest)	Calculated in the present study using data from analyse LULC scenarios	NA
						Land use land cover (LULC)	Examine Scenarios LULC map generate from this study or MELCCFP (2015) land use map produce for the MDDELCC	2014
						(BIO6) Minimum Temperature of the Coldest Month (°C) (MinTemp)	(Fick and Hijmans 2017)	NA
						Patch size (patchsize)	Calculated in the present study using data from analyse LULC scenarios	NA
Outdoor nature recreation	Maxent		Geotagged photos			NA	Photos posted publicly on Flickr, including location, user, date and time, and a link to the photo	2000-2015
						Distance to recreation site (dteRecresite)	Calculated in the present study using data from (OSMF OpenStreetMap Foundation 2024)	NA
						Distance to any edge (dte)	Calculated in the present study using script originating from (Rieb and Bennett 2020)	NA
						Distance to trail (dteTrail)	Calculated in the present study using data from (OSMF OpenStreetMap Foundation 2024)	NA
						Distance to road (dteRoad)	Calculated in the present study using data from (NRN Statistics Canada 2024)	NA
						Distance to water (dteWater)	Calculated in the present study using data from (OSMF OpenStreetMap Foundation 2024)	NA
						Patch size (patchsize)	Calculated in the present study using data from analyse LULC scenarios	NA
						BIO13: Precipitation of Wettest Month (mm) (layer.13)	(Fick and Hijmans 2017)	NA
						Land use land cover (LULC)	Examine Scenarios LULC map generate from this study or MELCCFP (2015) land use map produce for the MDDELCC	2014
