# Supplementary material for: Using old fields for new purposes: ecosystem service outcomes of restoring marginal agricultural land to forests
Source: Landsc Ecol. 2025 Jul 1;40(7):126. doi: 10.1007/s10980-025-02121-0 (PMC12213997; doi:10.1007/s10980-025-02121-0)
Supplement: Supplementary file 1 — Supplementary file1 (ZIP 14048 KB) [file 10980_2025_2121_MOESM1_ESM.zip › Supplementary_information_Destrempes/TableS7.xlsx]

## Sheet: Sheet1
Ecosystem services	Presence point		Model parameter
	Description	Number of points	Parameter	Value
Outdoor nature recreation	Photograph location from flicker (weighted based # photographs/ user/days)	5870	Maximum background points	60000
			Regularization multiplier	1
			Random test percentage	30
			Feature type	Default
Deer hunting	Location where individual white tail deer were killed, 2008-2012	49726	Maximum background points	600000
			Regularization multiplier	1
			Random test percentage	30
			Feature type	Default
Maple syrup production	Forest inventorie conducted between 2001-2018	19425	Maximum background points	200000
			Regularization multiplier	1
			Random test percentage	30
			Feature type	Default
