# Supplementary material for: Using old fields for new purposes: ecosystem service outcomes of restoring marginal agricultural land to forests
Source: Landsc Ecol. 2025 Jul 1;40(7):126. doi: 10.1007/s10980-025-02121-0 (PMC12213997; doi:10.1007/s10980-025-02121-0)
Supplement: Supplementary file 1 — Supplementary file1 (ZIP 14048 KB) [file 10980_2025_2121_MOESM1_ESM.zip › Supplementary_information_Destrempes/TableS8.xlsx]

## Sheet: Sheet1
Ecosystem services	Environmental variables
	Variable included	Percent contribution	Permutation importance	AUC
Outdoor nature recreation	layer13	0.8	3.9	0.854
	dteRecre	23	10.2
	dte	3.3	1.7
	dteTrail	29.3	20.5
	dteRoad	15.4	33.8
	dteWater	6.5	7
	patchsize	9.3	10.9
	lulc	10.4	11.1
Deer hunting	layer 13	23.7	26.6	0.767
	layer 3	3.6	5.1
	MaxTemp	7	3.8
	shdi	16	18.9
	patchsize	3.2	1.9
	dteRoad	9.5	15.4
	dteForest	34	20.3
	dteWater	3.1	8
Maple syrup production	layer 6	1.1	2.2	0.876
	patchsize	0.7	2.2
	lulc	21.6	34.5
	dteForest	76.6	59.8
